# Supplementary material for: Preliminary study on the effects of boysenberry juice intake on brown adipose tissue activity in healthy adults
Source: Sci Rep. 2024 Oct 24;14:25259. doi: 10.1038/s41598-024-76452-4 (PMC11502669; doi:10.1038/s41598-024-76452-4)
Supplement: Supplementary file 1 — Supplementary Material 1 [file 41598_2024_76452_MOESM1_ESM.xlsx]

## Sheet: S1
Supplementary Data S1: Raw data of participant characteristics
			Pre-intake			Post-intake
ID	Sex	Age	Height	BW	BMI	Height	BW	BMI
BJ202106-01	Female	20	161.2	58.75	22.6088	161.1	59.3	22.8488
BJ202106-02	Female	37	163.3	52.24	19.5898	163.5	51.68	19.3325
BJ202106-03	Female	43	152.5	40.2	17.2857	152.6	40.8	17.5207
BJ202106-04	Female	57	152.9	51.64	22.0888	152.8	51.88	22.2205
BJ202106-05	Female	46	151.8	45.45	19.7238	151.6	44.48	19.3538
BJ202106-06	Female	44	165.2	53.78	19.7061	165	53.66	19.7098
BJ202106-07	Male	45	173.1	68.28	22.7876	173.1	68.84	22.9745
BJ202106-08	Male	28	172	65.26	22.0592	172.5	65.4	21.9786
BJ202106-09	Male	21	172.5	66.12	22.2205	172.5	64.82	21.7837
BJ202106-10	Male	20	173.6	63.34	21.0174	172.9	61.22	20.4787

## Sheet: S2
Supplementary Data S2: Raw data of Table 3 and Figure 3
Trial	Condition	ID	Tscv (℃)	Tch (℃)	Tscv-ch (℃)	Thand (℃)
Pre-intake	24℃	BJ202106-01	34.4	33.1	1.3	33.65
Pre-intake	24℃	BJ202106-02	34.8	33.5	1.3	31
Pre-intake	24℃	BJ202106-03	34.75	33.8	0.95	32.05
Pre-intake	24℃	BJ202106-04	34.75	33.2	1.55	30.9
Pre-intake	24℃	BJ202106-05	34.5	33.1	1.4	30
Pre-intake	24℃	BJ202106-06	35.05	33.4	1.65	30.55
Pre-intake	24℃	BJ202106-07	34.1	32.5	1.6	33.55
Pre-intake	24℃	BJ202106-08	34.1	33	1.1	30.7
Pre-intake	24℃	BJ202106-09	34.9	34.1	0.8	32.35
Pre-intake	24℃	BJ202106-10	34.3	33.1	1.2	29.1
Pre-intake	18℃	BJ202106-01	31.9	29.7	2.2	23.8
Pre-intake	18℃	BJ202106-02	34	31	3	21.7
Pre-intake	18℃	BJ202106-03	34.1	32.5	1.6	21.9
Pre-intake	18℃	BJ202106-04	31.75	28.9	2.85	21.7
Pre-intake	18℃	BJ202106-05	34.9	32.8	2.1	22.35
Pre-intake	18℃	BJ202106-06	33.3	31.3	2	23.55
Pre-intake	18℃	BJ202106-07	32	29.3	2.7	21.45
Pre-intake	18℃	BJ202106-08	31.95	29.7	2.25	20.9
Pre-intake	18℃	BJ202106-09	32.45	31.4	1.05	20.8
Pre-intake	18℃	BJ202106-10	32.55	30.6	1.95	20.15
Post-intake	24℃	BJ202106-01	34.8	33.8	1	33.6
Post-intake	24℃	BJ202106-02	34.3	32.8	1.5	31.85
Post-intake	24℃	BJ202106-03	35.75	34.7	1.05	33.5
Post-intake	24℃	BJ202106-04	34.95	33.6	1.35	33.35
Post-intake	24℃	BJ202106-05	35.75	34	1.75	31.55
Post-intake	24℃	BJ202106-06	35.95	34.5	1.45	31.7
Post-intake	24℃	BJ202106-07	33.85	32.3	1.55	32.2
Post-intake	24℃	BJ202106-08	33.9	32.8	1.1	31.45
Post-intake	24℃	BJ202106-09	34	33.1	0.9	30.55
Post-intake	24℃	BJ202106-10	33.65	32.6	1.05	26.85
Post-intake	18℃	BJ202106-01	33.2	30.4	2.8	25.9
Post-intake	18℃	BJ202106-02	34.6	31.9	2.7	27.35
Post-intake	18℃	BJ202106-03	34.4	32.2	2.2	22.7
Post-intake	18℃	BJ202106-04	33.4	30	3.4	23.5
Post-intake	18℃	BJ202106-05	35.5	32.4	3.1	25.15
Post-intake	18℃	BJ202106-06	33.65	31.5	2.15	24.95
Post-intake	18℃	BJ202106-07	30.9	27.9	3	21.55
Post-intake	18℃	BJ202106-08	31.55	29	2.55	22.45
Post-intake	18℃	BJ202106-09	33.15	32.2	0.95	23.3
Post-intake	18℃	BJ202106-10	33.05	30.9	2.15	21
Δ	Pre	BJ202106-01	-2.5	-3.4	0.9	-9.85			Figure 3a data.
Δ	Pre	BJ202106-02	-0.8	-2.5	1.7	-9.3			Figure 3b data.
Δ	Pre	BJ202106-03	-0.65	-1.3	0.65	-10.15
Δ	Pre	BJ202106-04	-3	-4.3	1.3	-9.2
Δ	Pre	BJ202106-05	0.4	-0.3	0.7	-7.65
Δ	Pre	BJ202106-06	-1.75	-2.1	0.35	-7
Δ	Pre	BJ202106-07	-2.1	-3.2	1.1	-12.1
Δ	Pre	BJ202106-08	-2.15	-3.3	1.15	-9.8
Δ	Pre	BJ202106-09	-2.45	-2.7	0.25	-11.55
Δ	Pre	BJ202106-10	-1.75	-2.5	0.75	-8.95
Δ	Post	BJ202106-01	-1.6	-3.4	1.8	-7.7
Δ	Post	BJ202106-02	0.3	-0.9	1.2	-4.5
Δ	Post	BJ202106-03	-1.35	-2.5	1.15	-10.8
Δ	Post	BJ202106-04	-1.55	-3.6	2.05	-9.85
Δ	Post	BJ202106-05	-0.25	-1.6	1.35	-6.4
Δ	Post	BJ202106-06	-2.3	-3	0.7	-6.75
Δ	Post	BJ202106-07	-2.95	-4.4	1.45	-10.65
Δ	Post	BJ202106-08	-2.35	-3.8	1.45	-9
Δ	Post	BJ202106-09	-0.85	-0.9	0.05	-7.25
Δ	Post	BJ202106-10	-0.6	-1.7	1.1	-5.85

## Sheet: S3
Supplementary Data S3: Raw data of Table 4 and Figure 4
Trial	Condition	ID	EE (kcal/min)	Fat oxidaition (g/min)	Carbohydrate oxidation (g/min)
Pre-intake	24℃	BJ202106-01	1.26055	0.0431932	0.124545
Pre-intake	24℃	BJ202106-02	1.03663	0.052848	0.0582696
Pre-intake	24℃	BJ202106-03	1.43703	-0.00556435	0.281626
Pre-intake	24℃	BJ202106-04	0.750584	0.018188	0.0933485
Pre-intake	24℃	BJ202106-05	1.11133	0.0290866	0.132718
Pre-intake	24℃	BJ202106-06	1.02194	0.0451163	0.0752377
Pre-intake	24℃	BJ202106-07	1.57847	0.0168192	0.250915
Pre-intake	24℃	BJ202106-08	1.38357	0.0640365	0.0943308
Pre-intake	24℃	BJ202106-09	1.88622	0.0808217	0.145111
Pre-intake	24℃	BJ202106-10	1.61908	0.0749369	0.110388
Pre-intake	18℃	BJ202106-01	1.54493	0.0537738	0.150512
Pre-intake	18℃	BJ202106-02	1.51919	0.0912048	0.0503467
Pre-intake	18℃	BJ202106-03	1.75814	0.0998189	0.0728681
Pre-intake	18℃	BJ202106-04	0.982266	0.0238021	0.122162
Pre-intake	18℃	BJ202106-05	1.18124	0.0500479	0.092319
Pre-intake	18℃	BJ202106-06	1.027	0.0540793	0.0533406
Pre-intake	18℃	BJ202106-07	2.11833	-0.0472097	0.514536
Pre-intake	18℃	BJ202106-08	1.85424	-0.0475152	0.466164
Pre-intake	18℃	BJ202106-09	2.60228	0.131273	0.149828
Pre-intake	18℃	BJ202106-10	1.94851	0.0967672	0.116073
Post-intake	24℃	BJ202106-01	1.25364	0.0414844	0.127613
Post-intake	24℃	BJ202106-02	1.06679	0.0309801	0.119604
Post-intake	24℃	BJ202106-03	1.22641	0.041624	0.12219
Post-intake	24℃	BJ202106-04	1.06086	0.0275255	0.127302
Post-intake	24℃	BJ202106-05	1.13671	0.0416007	0.105555
Post-intake	24℃	BJ202106-06	0.802305	0.0334659	0.0640461
Post-intake	24℃	BJ202106-07	1.66164	0.041877	0.202546
Post-intake	24℃	BJ202106-08	1.1351	0.00638499	0.194986
Post-intake	24℃	BJ202106-09	1.58824	0.0616187	0.138583
Post-intake	24℃	BJ202106-10	1.16605	0.051966	0.084604
Post-intake	18℃	BJ202106-01	1.55712	0.0564285	0.146016
Post-intake	18℃	BJ202106-02	1.47263	0.0649985	0.108454
Post-intake	18℃	BJ202106-03	1.37228	0.0481992	0.132585
Post-intake	18℃	BJ202106-04	1.27489	0.0449986	0.122614
Post-intake	18℃	BJ202106-05	1.55443	0.0789848	0.0880413
Post-intake	18℃	BJ202106-06	0.685653	0.0299679	0.0512486
Post-intake	18℃	BJ202106-07	2.36616	-0.00886937	0.462969
Post-intake	18℃	BJ202106-08	1.44185	-0.0294112	0.343285
Post-intake	18℃	BJ202106-09	2.46064	0.118482	0.156058
Post-intake	18℃	BJ202106-10	2.29732	0.122688	0.114945
Δ	Pre	BJ202106-01	0.28438	0.0105806	0.0259667			Figure 4a data.
Δ	Pre	BJ202106-02	0.482569	0.0383569	-0.0079229			Figure 4b data.
Δ	Pre	BJ202106-03	0.321104	0.105383	-0.208758			Figure 4b data.
Δ	Pre	BJ202106-04	0.231682	0.00561407	0.0288137
Δ	Pre	BJ202106-05	0.0699095	0.0209613	-0.0403989
Δ	Pre	BJ202106-06	0.00505508	0.00896299	-0.0218971
Δ	Pre	BJ202106-07	0.539861	-0.0640289	0.263621
Δ	Pre	BJ202106-08	0.470667	-0.111552	0.371833
Δ	Pre	BJ202106-09	0.716061	0.0504511	0.00471635
Δ	Pre	BJ202106-10	0.329425	0.0218303	0.00568555
Δ	Post	BJ202106-01	0.303478	0.0149441	0.0184026
Δ	Post	BJ202106-02	0.405834	0.0340184	-0.0111496
Δ	Post	BJ202106-03	0.145872	0.00657514	0.0103948
Δ	Post	BJ202106-04	0.214035	0.0174731	-0.00468772
Δ	Post	BJ202106-05	0.417721	0.0373842	-0.0175132
Δ	Post	BJ202106-06	-0.116652	-0.00349793	-0.0127974
Δ	Post	BJ202106-07	0.704525	-0.0507464	0.260423
Δ	Post	BJ202106-08	0.306752	-0.0357962	0.148299
Δ	Post	BJ202106-09	0.872399	0.0568631	0.0174746
Δ	Post	BJ202106-10	1.13127	0.0707221	0.0303412

## Sheet: S4
Supplementary Data S4: Raw data of Table 5
	Cold sensation (mm)
	Pre-intake			Post-intake
ID	24℃	18℃	Δ	24℃	18℃	Δ
BJ202106-01	91	100	9	53	100	47
BJ202106-02	62	87	25	29	94	65
BJ202106-03	63	91	28	28	81	53
BJ202106-04	7	98	91	1	98	97
BJ202106-05	4	95	91	0	27	27
BJ202106-06	68	98	30	5	89	84
BJ202106-07	23	68	45	13	64	51
BJ202106-08	0	67	67	28	72	44
BJ202106-09	0	100	100	63	100	37
BJ202106-10	58	78	20	95	95	0
